# Supplementary material for: Computational methods for metastasis detection in lymph nodes and characterization of the metastasis-free lymph node microarchitecture: A systematic-narrative hybrid review
Source: J Pathol Inform. 2024 Feb 4;15:100367. doi: 10.1016/j.jpi.2024.100367 (PMC10918266; doi:10.1016/j.jpi.2024.100367)
Supplement: Supplementary material 2 [file mmc2.xlsx]

## Sheet: CLAIM_sorted
Supplementary Table S2 CLAIM assessment results for the papers included in our review.
			title or abstract	abstract	introduction		methods																									results				discussion		other information			Other
							study design		data						ground truth				data partitions		model			training			evaluation					data	model performance
year	author	title	1 Identification as a study of AI methodology, specifying the category of technology used (eg, deep learning)	2 Structured summary of study design, methods, results, and conclusions	3 Scientific and clinical background, including the intended use and clinical role of the AI approach	4 Study objectives and hypotheses	5 Prospective or retrospective study	6 Study goal, such as model creation, exploratory study, feasibility study, noninferiority trial	7 Data Sources	8 Eligibility criteria: how, where, and when potentially eligible participants or studies were identified (eg, symptoms, results from previous tests, inclusion in registry, patient-care setting, location, dates)	9 Data preprocessing steps	10 Selection of data subsets, if applicable	11 Definitions of data elements, with references to common data elements	12 De-identification methods	14 Definition of ground truth reference standard, in sufficient detail to allow replication	16 Source of ground truth annotations; qualifications and preparation of annotators	17 Annotation tools	18 Measurement of inter- and intrarater variability; methods to mitigate variability and/or resolve discrepancies	20 How data were assigned to partitions; specify proportions	21 Level at which partitions are disjoint (e.g. image, study, patient, institution)	22 Detailed description of model, including inputs, outputs, all intermediate layers and connections	23 Software libraries, frameworks, and packages	24 Initialization of model parameters (eg, randomization, transfer learning)	25 Details of training approach, including data augmentation, hyperparameters, number of models trained	26 Method of selecting the final model	27 Ensembling techniques, if applicable	28 Metrics of model performance	29 Statistical measures of significance and uncertainty (e.g. condfidence intervals)	30 Robustness or sensitivity analysis	31 Methods for explainability or interpretability (e.g. saliency maps) and how they were validated	32 Validation or testing on external data	34 Demographic and clinical characteristics of cases in each partition	35 Performance metrics for optimal model(s) on all data partitions	36 Estimates of diagnostic accuracy and their precision (such as 95% confidence intervals)	37 Failure analysis of incorrectly classified cases	38 Study limitations, including potential bias, statistical uncertainty, and generalizability	39 Implications for practice, including the intended use and/or clinical role	40 Registration number and name of registry	41 Where the full study protocol can be accessed	42 Sources of funding and other support; role of funders	43. Code availability (Github, other)?
2005	Niemisto (2005)	Automated Quantification of Lymph Node Size and Number in Surgical Specimens of Stage II Colorectal Cancer	y	y	y	y	y	y	n	n	y	n	na	n	na	na	na	na	n	n	n	n	n	y	n	na	n	n	n	n	n	n	n	n	n						n
2016	Wang (2016)	Deep Learning for Identifying Metastatic Breast Cancer	y	y	y	y	y	y	y	na	y	y	na	n	y	n	y	y	y	y	y	n	n	y	y	na	y	n	n	y	n	n	y	n	n						n
2017	Jamaluddin (2017)	Tumor detection and whole slide classification of H&E lymph node images using convolutional neural network	y	y	y	y	y	y	y	na	y	na	na	n	n	y	y	y	y	y	y	n	n	y	y	na	y	n	n	n	n	n	y	y	n						n
2017	Liu (2017)	Detecting cancer metastases on gigapixel pathology images	y	y	y	y	y	y	y	n	y	y	na	n	y	n	n	n	y	n	y	y	y	y	y	na	y	n	y	n	y	n	y	y	y						n
2017	Valkonen (2017)	Metastasis detection from whole slide images using local features and random forests: Metastasis Detection From Whole Slide Images	y	y	y	y	y	y	y	na	y	y	na	n	y	y	na	n	y	y	y	n	n	y	y	y	y	n	n	n	n	n	y	y	y						n
2018	Akbar (2018)	Cluster-Based Learning from Weakly Labeled Bags in Digital Pathology	y	y	y	y	y	y	y	na	y	y	na	n	y	y	na	n	y	y	y	y	n	y	y	na	y	n	n	n	n	n	y	n	n						n
2018	Lee and Paeng (2018)	A Robust and Effective Approach Towards Accurate Metastasis Detection and pN-stage Classification in Breast Cancer	y	y	y	y	y	y	y	na	n	na	na	n	y	y	y	n	y	y	y	y	y	n	y	na	y	y	n	y	n	n	y	n	n						n
2018	Lin (2018)	ScanNet: A Fast and Dense Scanning Framework for Metastastic Breast Cancer Detection from Whole-Slide Image	y	y	y	y	y	y	y	na	y	na	na	n	y	y	y	y	y	y	y	n	y	y	y	na	y	n	n	n	n	n	y	n	n						n
2018	Steiner (2018)	Impact of deep learning assistance on the histopathologic review of lymph nodes for metastatic breast cancer	y	y	y	y	y	y	y	n	y	n	na	y	y	y	y	y	n	n	y	y	na	na	na	na	na	na	na	y	na	n	na	na	na						n
2018	Veeling (2018)	Rotation Equivariant CNNs for Digital Pathology	y	y	y	y	y	y	y	na	y	na	na	n	y	y	y	n	y	y	y	y	n	y	y	na	y	n	n	n	y	n	y	y	n						y
2018	Wollmann (2018)	Adversarial domain adaptation to improve automatic breast cancer grading in lymph nodes	y	y	y	y	y	y	y	na	y	na	na	n	y	n	y	y	y	y	y	n	n	y	y	na	y	n	n	n	n	n	y	n	n						n
2019	Achi (2019)	Automated Diagnosis of Lymphoma with Digital Pathology Images Using Deep Learning	y	y	y	y	y	y	y	n	n	na	na	n	y	y	n	n	n	n	y	y	n	y	y	na	y	n	n	n	n	n	y	n	n						n
2019	Alheejawi (2019)	Automated Melanoma Staging in Lymph Node Biopsy Image using Deep Learning	y	y	y	y	y	y	y	na	n	na	na	n	y	y	na	na	n	n	y	n	y	n	y	na	y	n	n	n	n	n	y	n	n						n
2019	Jaiswal (2019)	Semi-Supervised Learning for Cancer Detection of Lymph Node Metastases	y	y	y	y	y	y	y	na	y	na	na	n	y	y	y	y	y	y	y	n	n	y	y	y	y	n	n	n	n	n	y	n	n						n
2019	Kovalev (2019)	Examining the Capability of GANs to Replace Real Biomedical Images in Classification Models Training	y	y	y	y	y	y	y	na	y	na	na	n	y	n	y	y	y	y	y	n	n	y	y	na	y	n	n	n	n	n	y	n	n						n
2019	Lin (2019)	Fast ScanNet: Fast and Dense Analysis of Multi-Gigapixel Whole-Slide Images for Cancer Metastasis Detection	y	y	y	y	y	y	y	na	y	na	na	n	y	y	y	y	y	y	y	n	y	y	y	na	y	n	n	n	n	n	y	n	n						n
2019	Liu (2019)	Artificial Intelligence–Based Breast Cancer Nodal Metastasis Detection: Insights Into the Black Box for Pathologists	y	y	y	y	y	y	y	n	y	y	na	n	y	n	n	n	y	n	y	y	y	y	y	na	y	n	y	y	y	n	y	y	y						n
2019	Palatnik de Sousa (2019)	Local Interpretable Model-Agnostic Explanations for Classification of Lymph Node Metastases	y	y	y	y	y	y	y	na	y	na	na	n	y	y	y	y	y	y	y	y	na	y	na	na	y	n	n	n	n	n	y	n	n						n
2019	Pham (2019)	Detection of Lung Cancer Lymph Node Metastases from Whole-Slide Histopathologic Images Using a Two-Step Deep Learning Approach	y	y	y	y	y	y	y	n	y	na	na	n	y	y	y	n	n	n	n	y	y	y	y	na	y	n	n	n	n	n	y	n	y						n
2019	Qaiser (2019)	Digital Pathology: 15th European Congress, ECDP 2019, Warwick, UK, April 10–13, 2019, Proceedings	y	y	y	y	y	y	n	n	n	n	na	n	y	n	n	n	n	n	n	n	n	n	n	na	y	n	n	n	n	n	n	n	n						n
2019	Xu (2019)	DETECTION AND CLASSIFICATION OF BREAST CANACER METASTATES BASED ON U-NET	y	y	y	y	y	y	y	na	y	na	na	n	y	y	y	y	y	y	y	y	n	y	y	na	y	n	n	n	n	n	y	n	n						n
2019	Zhang (2019)	Cancer Metastasis Detection Through Multiple Spatial Context Network	y	y	y	y	y	y	y	na	y	y	na	n	y	n	y	y	y	y	y	n	y	y	y	na	y	n	n	n	n	n	y	n	n						n
2020	Bozdag (2020)	Pyramidal Nonlocal Network for Histopathological Image of Breast Lymph Node Segmentation:	y	y	y	y	y	y	y	na	y	na	na	n	y	y	y	y	y	y	y	n	n	y	y	na	y	n	y	n	n	n	n	n	n						n
2020	Cheng (2020)	Self-similarity Student for Partial Label Histopathology Image Segmentation	y	y	y	y	y	y	y	na	y	na	na	n	y	y	y	y	y	y	y	y	n	n	y	na	y	n	n	n	n	n	y	n	n						n
2020	Courtiol (2020)	Classification and Disease Localization in Histopathology Using Only Global Labels: A Weakly-Supervised Approach	y	y	y	y	y	y	y	na	y	y	na	n	y	n	y	y	y	y	y	n	n	y	y	na	y	n	y	n	n	n	y	n	n						n
2020	Gildenblat (2020)	Self-Supervised Similarity Learning for Digital Pathology	y	y	y	y	y	y	y	na	y	y	na	n	y	y	na	n	y	y	y	y	y	y	y	na	Y	n	n	n	n	n	y	n	n						n
2020	Jiarong (2020)	Medical Image Computing and Computer Assisted Intervention – MICCAI 2020: 23rd International Conference, Lima, Peru, October 4–8, 2020, Proceedings, Part I	y	y	y	y	y	y	y	na	y	na	na	n	y	y	n	n	y	y	y	n	n	y	y	na	y	n	y	n	n	n	y	y	n						n
2020	Jin (2020)	Integrative Data Augmentation with U-Net Segmentation Masks Improves Detection of Lymph Node Metastases in Breast Cancer Patients	y	y	y	y	y	y	y	na	y	na	na	n	y	y	y	y	y	y	y	n	y	y	y	na	y	n	n	n	n	n	y	n	n						n
2020	Kim (2020)	Effectiveness of transfer learning for enhancing tumor classification with a convolutional neural network on frozen sections	y	y	y	y	y	y	y	n	y	n	na	y	y	y	n	y	y	y	y	n	y	y	y	na	y	y	y	y	y	y	y	y	y						n
2020	Pan (2020)	Automatic detection of squamous cell carcinoma metastasis in esophageal lymph nodes using semantic segmentation	y	y	y	y	y	y	y	y	y	y	na	n	y	n	n	n	y	y	y	n	y	y	y	na	y	n	n	n	y	y	y	y	n						n
2021	Chuang (2021)	Identification of nodal micrometastasis in colorectal cancer using deep learning on annotation-free whole-slide images	y	y	y	y	y	y	y	n	y	y	na	n	y	y	y	y	y	y	y	y	n	y	y	na	y	n	y	y	n	n	y	y	n						n
2021	Hu (2021)	Deep learning system for lymph node quantification and metastatic cancer identification from whole-slide pathology images	y	y	y	y	y	y	y	y	n	y	na	y	y	y	y	n	y	y	y	n	y	y	y	na	y	n	y	n	n	y	y	n	n						n
2021	Luz (2021)	Automatic Identification of Metastasis in Histopathological Images Using Deep Learning	y	y	y	y	y	y	y	na	y	na	na	n	y	y	y	y	y	y	y	n	y	y	y	na	y	n	n	n	n	n	y	y	n						n
2021	Schmitz (2021)	Multi-scale fully convolutional neural networks for histopathology image segmentation: from nuclear aberrations to the global tissue architecture	y	y	y	y	y	y	y	na	y	y	na	n	y	n	y	y	y	y	y	y	n	y	y	na	y	n	y	n	n	n	y	y	n						y
2021	Shao (2021)	TransMIL: Transformer based Correlated Multiple Instance Learning for Whole Slide Image Classification	y	y	y	y	y	y	y	na	y	y	na	n	y	y	na	n	y	y	y	n	y	y	y	na	y	n	n	n	y	y	y	n	n						n
2021	Shubin (2021)	About Explicit Variance Minimization: Training Neural Networks for Medical Imaging With Limited Data Annotations	y	y	y	y	y	y	y	na	y	y	na	n	y	n	y	y	y	y	y	n	n	y	y	na	y	n	n	n	n	n	y	n	n						y
2021	Shvetsova (2021)	Anomaly Detection in Medical Imaging with Deep Perceptual Autoencoders	y	y	y	y	y	y	y	na	y	na	na	n	y	y	y	y	y	y	y	n	y	y	y	na	y	n	n	n	n	n	y	y	y						y
2021	Turki (2021)	End-to-End Deep Learning for Detecting Metastatic Breast Cancer in Axillary Lymph Node from Digital Pathology Images	y	y	y	y	y	y	y	na	n	n	na	y	y	y	n	n	n	n	y	y	n	n	n	na	y	n	n	n	n	n	y	y	n						n
2021	Wang (2021)	Second-order multi-instance learning model for whole slide image classification	y	y	y	y	y	y	y	na	y	na	na	n	y	y	y	y	y	y	y	y	y	y	y	na	y	n	n	n	y	n	y	n	n						n
2021	Wang (2021)	Predicting gastric cancer outcome from resected lymph node histopathology images using deep learning	y	y	y	y	y	y	y	na	y	y	na	n	y	y	y	n	y	y	y	y	y	y	y	na	y	n	n	y	y	n	y	y	n						y
2021	Xue (2021)	Selective Synthetic Augmentation with HistoGAN for Improved Histopathology Image Classification	y	y	y	y	y	y	y	na	y	na	na	n	n	y	y	y	y	y	y	n	y	y	y	na	y	y	n	y	n	n	y	n	y						y
2022	Adbollahi (2022)	Detection of Metastatic Breast Cancer from Whole-Slide Pathology Images Using an Ensemble Deep-Learning Method: Detection of Breast Cancer using Deep-Learning	y	y	y	y	y	y	y	na	n	na	na	n	y	y	y	n	y	y	y	y	y	y	y	y	y	n	n	n	n	n	y	n	n						n
2022	Bekkhus (2022)	Automated detection of vascular remodeling in tumor‐draining lymph nodes by the deep‐learning tool HEV‐finder	y	y	y	y	y	y	y	na	y	n	na	n	y	n	n	n	n	n	y	y	n	n	y	na	y	n	n	n	n	n	n	n	n						y
2022	Chen (2022)	Identification of misdiagnosis by deep neural networks on a histopathologic review of breast cancer lymph node metastases	y	y	y	y	y	y	y	n	y	y	na	n	y	y	n	y	y	y	y	y	y	y	y	na	y	y	n	n	y	y	y	y	n						y
2022	Gamez Serna (2022)	MMO-Net (Multi-Magnification Organ Network): A use case for Organ Identification using Multiple Magnifications in Preclinical Pathology Studies	y	y	y	y	y	y	y	y	y	y	na	n	y	y	y	n	y	y	y	y	y	y	y	na	y	n	n	n	y	na	y	n	n						n
2022	Huang (2022)	Deep neural network trained on gigapixel images improves lymph node metastasis detection in clinical settings	y	y	y	y	y	y	y	n	y	n	na	n	y	y	n	y	y	y	y	n	n	y	y	na	y	n	y	y	n	n	y	y	y						y
2022	Jarkman (2022)	Generalization of Deep Learning in Digital Pathology: Experience in Breast Cancer Metastasis Detection	y	y	y	y	y	y	y	n	y	n	na	y	y	y	n	y	y	y	y	n	y	y	y	na	y	n	y	y	y	y	y	y	y						n
2022	Jin (2022)	Independent assessment of a deep learning system for lymph node metastasis detection on the Augmented Reality Microscope	y	y	y	y	y	y	y	na	n	n	na	n	y	y	n	y	n	n	y	y	n	n	y	na	y	n	y	n	n	n	y	n	y						n
2022	Khalil (2022)	Fast Segmentation of Metastatic Foci in H&E Whole-Slide Images for Breast Cancer Diagnosis	y	y	y	y	y	y	y	na	y	y	na	n	y	y	na	n	y	y	y	n	y	y	y	na	y	n	n	n	n	n	y	y	n						n
2022	Khan (2022)	Impact of scanner variability on lymph node segmentation in computational pathology	y	y	y	y	y	y	y	n	y	y	na	n	y	y	n	y	y	y	y	n	n	y	y	na	y	n	n	n	y	n	y	y	n						n
2022	Kronberg (2022)	Communicator-Driven Data Preprocessing Improves Deep Transfer Learning of Histopathological Prediction of Pancreatic Ductal Adenocarcinoma	y	y	y	y	y	y	y	n	y	y	na	n	y	n	n	n	y	n	y	y	y	y	y	ns	y	n	n	n	n	n	y	n	n						y
2022	Kurian (2022)	Deep Multi-Scale U-Net Architecture and Label-Noise Robust Training Strategies for Histopathological Image Segmentation	y	y	y	y	y	y	y	na	y	n	na	n	y	y	y	n	y	n	y	y	n	y	y	na	y	n	y	y	n	n	y	n	y						n
2022	Matsushima (2022)	The Use of Deep Learning-Based Computer Diagnostic Algorithm for Detection of Lymph Node Metastases of Gastric Adenocarcinoma	y	y	y	y	y	y	y	n	y	y	na	n	y	y	n	y	y	y	y	y	y	y	y	na	y	n	y	n	n	n	y	y	y						n
2022	Maynovskaya (2022)	Development and application of artificial intelligence to detect metastases in lymph nodes in colorectal cancer	y	y	y	y	y	y	y	na	y	na	na	n	y	y	y	y	y	y	y	y	y	y	y	na	y	n	n	y	n	n	y	n	n						n
2022	Palatnik de Sousa (2022)	Evolved explainable classifications for lymph node metastases	y	y	y	y	y	y	y	na	y	na	na	n	y	y	y	y	y	y	y	y	na	y	na	na	y	n	n	y	n	n	y	n	n						n
2022	Tang (2022)	Diagnosis of lymph node metastasis in head and neck squamous cell carcinoma using deep learning	y	y	y	y	y	y	y	y	y	n	na	n	y	n	n	n	y	y	y	y	y	y	y	na	y	n	y	y	n	n	y	n	y						n
2022	Wang (2022)	Label Cleaning Multiple Instance Learning: Refining Coarse Annotations on Single Whole-Slide Images	y	y	y	y	y	y	y	na	y	na	na	n	y	y	y	y	y	y	y	n	y	y	n	na	y	n	n	n	n	n	y	y	n						n
2022	Zhao (2022)	RLogist: Fast Observation Strategy on Whole-slide Images with Deep Reinforcement Learning	y	y	y	y	y	y	y	na	y	na	na	n	y	y	y	y	y	y	y	y	n	y	y	na	y	n	n	n	y	n	y	n	n						y
2023	Allam (2023)	Deep Learning Provides Rapid Screen for Breast Cancer Metastasis with Sentinel Lymph Nodes	y	y	y	y	y	y	y	na	y	y	na	n	y	n	n	y	y	n	y	y	n	n	n	na	y	n	n	n	n	n	n	n	n						n
2023	Beque (2023)	Automated detection and delineation of lymph nodes in haematoxylin & eosin stained digitised slides	y	y	y	y	y	y	y	y	y	y	na	n	y	n	n	n	y	y	y	y	n	y	n	na	y	y	y	n	y	n	y	y	y						n
2023	Challa (2023)	Artificial IntelligenceeAided Diagnosis of Breast Cancer Lymph Node Metastasis on Histologic Slides in a Digital Workflow	y	y	y	y	y	y	y	y	n	na	na	n	y	y	na	y	na	na	na	na	na	na	na	na	y	y	na	na	y	na	na	n	y						n
2023	Jansen (2023)	Deep learning detection of melanoma metastases in lymph nodes	y	y	y	y	y	y	y	n	y	n	na	n	y	y	y	n	n	n	y	y	n	y	n	na	y	n	n	y	y	n	n	n	y						n
2023	Kang (2023)	Identification lymph node metastasis in esophageal squamous cell carcinoma using whole slide images and a hybrid network of multiple instance and transfer learning	y	y	y	y	y	y	y	n	y	n	na	n	y	y	n	n	y	n	y	y	y	y	n	na	y	n	y	y	y	n	n	n	y						n
2023	Matsushima (2023)	Clinical utility of artificial intelligence assistance in histopathologic review of lymph node metastasis for gastric adenocarcinoma	y	y	y	y	y	y	y	n	n	n	na	n	y	y	n	n	n	n	y	n	n	y	n	na	y	n	n	n	y	n	n	y	y						n
2023	Munappa (2023)	Minimizing False Negatives in Metastasis Prediction for Breast Cancer Patients Through a Deep Stacked Ensemble Analysis of Whole Slide Images	y	y	y	y	y	y	y	n	n	n	na	n	y	y	n	n	y	n	y	n	n	y	y	y	y	n	n	n	n	n	n	n	n						n
2023	Patil (2023)	Efficient quality control of whole slide pathology images with human-in-the-loop training	y	y	y	y	y	y	y	n	y	n	na	n	y	n	n	n	n	n	y	n	y	y	n	na	y	n	y	n	y	n	n	n	n						y
2023	Qin (2023)	PathTR: Context-Aware Memory Transformer for Tumor Localization in Gigapixel Pathology Images	y	y	y	y	y	y	y	n	n	n	na	n	y	n	n	n	y	y	y	y	n	y	y	na	y	n	y	n	n	n	n	n	n						n
2023	Sadafi (2023)	Active learning enhances classification of histopathology whole slide images with attention-based multiple instance learning	y	y	y	y	y	y	y	n	y	n	na	n	y	n	n	n	n	n	y	n	n	y	n	na	y	y	y	y	n	n	n	n	n						n
2023	Song (2023)	Non-Metastatic Axillary Lymph Nodes Have Distinct Morphology and Immunophenotype in Obese Breast Cancer patients at Risk for Metastasis	y	y	y	y	y	y	y	n	n	n	na	n	y	n	n	n	n	n	y	y	n	y	n	na	y	n	y	y	n	n	n	n	n						n
2023	Tan (2023)	Colorectal cancer lymph node metastasis prediction with weakly supervised transformer‐based multi‐instance learning	y	y	y	y	y	y	y	n	n	n	na	n	y	y	y	y	n	n	y	y	n	y	y	na	y	y	y	y	n	n	n	y	y						n
2023	Verghese (2023)	Multiscale deep learning framework captures systemic immune features in lymph nodes predictive of triple negative breast cancer outcome in large-scale studies	y	y	y	y	y	y	y	n	y	n	na	n	y	y	n	y	n	n	y	n	n	y	y	na	y	y	y	n	y	y	n	y	y						y
2023	Wang (2023)	Fast cancer metastasis location based on dual magnification hard example mining network in whole-slide images	y	y	y	y	y	y	y	n	y	n	na	n	y	y	n	n	y	n	y	y	n	y	y	na	y	y	y	y	n	n	n	n	n						n
2023	Yu (2023)	Prototypical multiple instance learning for predicting lymph node metastasis of breast cancer from whole-slide pathological images	y	y	y	y	y	y	y	n		n	na	n	y	y	n	n	n	n	y	y	n	y	y	na	y	y	y	y	y	n	n	n	n						y
